# Supplementary material for: Allergen induces pulmonary neuroendocrine cell hyperplasia in a model of asthma
Source: JCI Insight. 2025 Jul 8;10(13):e187018. doi: 10.1172/jci.insight.187018 (PMC12288900; doi:10.1172/jci.insight.187018)
Supplement: Supporting data values [file jciinsight-10-187018-s210.xlsx]

## Sheet: Figure 1C
AVERAGEs
PNECs per cluster							PNECs per cluster							PNEC clusters per section							PNECs per section
P16		P21		P28			P16		P21		P28			P16		P21		P28			P16		P21		P28
Control	Mutant	Control	Mutant	Control	Mutant		Control	Mutant	Control	Mutant	Control	Mutant		Control	Mutant	Control	Mutant	Control	Mutant		Control	Mutant	Control	Mutant	Control	Mutant
8.75	1.66667	4.94444	0.25	7.03448	0		15	4	6	0	11	0		9	1	5	0	5	0		80	4	22	0	29	0
6.19048	4	6.51351	1.55556	7.22222	0.181818		3	0	2	0	13	0		11	0	6	0	1	0		94	0	40	0	22	0
7.625	3.16667	5.68912	0.222222	8.9123	0		10	1	3	1	11	0		12	1	4	1	5	0		56	0	18	1	67	0
PNEC clusters per section							5	2	3	0	2	0		5	1	9	0	6	0		17	3	44	0	23	0
10.4	0.8	6	0.25	4.25	0		1	3	8	0	1	0		15	1	14	2	29	0		84	3	71	0	82	0
7.75	2	7.4	0.8	17.4	0		12	0	1	7	6	0		9	0	6	2	21	0		57	0	41	8	96	0
9.4	3.45	6	0.25	8.75	0.090909		7	1	5	1	18	0		8	2	9	5	18	0		46	3	66	5	98	0
8.6	1.5	7.25	1.5	10.8	0		12	2	7	2	8	0		3	3	3	4	10	0		37	7	18	1	100	0
PNECs per section							10	2	9	2	11	0		11	3	5	0	9	0		59	26	46	0	204	0
61.75	2	31	0.25	95.25	0		1	1	8	1	2	0		11	1	7	0	3	0		61	0	64	0	101	0
59	7.2	49	3.5	94	0		4	4	7	1	3	1		11	1	4	1	2	0		54	10	70	5	77	0
61.2	3.16667	45	2.6	95.8	0		11	8	3	0	2	0		11	0	8	0	4	0		65	4	73	3	32	0
					0		5	3	7	0	4	0		3	0	12	0	6	0		48	3	89	2	65	0
							22	15	4	8	3	0		15	2	6	2	7	0		78	2	92	0	35	0
							15	0	4	5	11	0		8	1	8	3	7	0		51	0	86	1	52	0
							7	5	3	1	2	0		6	0	3	1	14	0		69	0	71	0	55	2
							6	5	5	0	1	0		3	2	8	1	9	1		81	0	33	0	59	1
							9	4	4	0	2	0		11	3	9	0	14	0		74	0			61	0
							6	3	5	5	9	0		6	3	7	0	10	0		89	0			65	0
							7	2	7	3	4	0		6	0	11	0	16	0		78	2			49	0
							3	0	9	2	16	0		13	2	15	1	11	0		68	0			63	0
							3	0	5	0	3	0		6	1	16	0	15	0		96	0			150	0
							2	0	5	1	16	0		14	1	14	1	11	0			0			76	1
							8	0	4	0	11	0		8	1	15	1	22	0			0			81	2
							5	1	6	0	10	0		13	0	8	0	23	0						61	0
							7	1	8	4	2	0		14	0	15	1	16	0						67	0
							6	0	5	3	9	0		11	0	7	1	18	0						38	0
							4	0	5	2	2	0		13	0	7	1	28	0
							4	0	5	0	11	0		18	2	10	2	14	0
							5	0	5	0	8	0		17	0		1	23	0
							4	0	5	0	3	2		11	0		2	21	0
							9	0	5	0	2	1		13	0		2	14	0
							2	0	8	0	2	0					2	8	0
							5	0	3	2	3	0					1		0
							5	0	3	0	5	0							0
							7	0	3	0	7	0							0
							5		6	0	1	0							0
							2		14	0	3	1							0
							4		3		2	2							0
							13		4		4	0							0
							3		7		7	0							0
							7		11		13	0							0
							4		7		3								0
							8		9		4								0
							10		17		5								0
							9		16		2								0
							5		3		5								0
							6		3		2
							4		8		16
							3		11		4
							1		4		2
							8		4		4
							12		5		4
							5		8		2
							2		5		5
							6				3
							5				8
							11				8
							8				10
							7				11
							1				2
							6				2
							3				4
							9				1
							20				1
							18				5
							9				3
							10				2
							2				2
							6				2
							8				3
							3				2
							2				4
							6				3
							7				3
							3				2
							9				6
							4				5
							9				8
											8
											14
											8
											9
											3
											2
											6
											7

## Sheet: Figure 1D
AVERAGEs
PNECs per cluster							PNECs per cluster							PNECs per section							PNEC clusters per section
P16		P21		P28			P16		P21		P28			P16		P21		P28			P16		P21		P28
Control	Mutant	Control	Mutant	Control	Mutant		Control	Mutant	Control	Mutant	Control	Mutant		Control	Mutant	Control	Mutant	Control	Mutant		Control	Mutant	Control	Mutant	Control	Mutant
3.76087	3.44134	4.24623	2.59633	4.45417	2.26667		4	0	8	0	3	0		4	0	29	0	15	0		1	0	9	0	7	0
4.58407	2.94798	3.60256	1.67857	4.60714	1.29412		3	0	1	1	1	0		14	0	22	1	45	0		5	0	9	1	8	0
3.7148	3.1462	3.68889	2.66667	3.84677	0.2		5	1	2	1	1	2		6	3	67	12	47	3		1	2	20	4	13	2
		3.60256			2.25		3	2	3	1	4	1		15	3	23	22	155	29		6	2	9	9	27	13
PNECs per section							2	2	1	1	2	2		21	8	82	51	148	25		8	5	16	13	25	12
72.0833	51.3333	84.5	28.3	106.9	17		1	1	8	9	2	2		57	28	96	47	152	34		13	11	30	11	44	15
86.3333	51	35.125	8.54546	57.2	4.4		6	1	2	2	2	10		54	54	140	47	177	17		18	14	28	16	36	7
72.4667	53.8	41.5	5.6	47.7	0.2		4	2	1	5	2	1		68	162	98	43	75	21		23	42	21	19	22	10
		43.2			4.25		3	2	3	4	2	1		156	157	100	43	135	19		41	35	28	27	33	6
PNEC clusters per section							4	2	2	1	11	1		183	80	188	17	120	22		38	21	26	8	25	8
19.1667	14.75	19.6	10.8	24	7.3		1	1	1	2	2	1		163	58	163	0	17	0		44	23	12	1	6	1
18.8333	17.3	11.25	5.09091	12.7	3.1		2	1	4	2	8	1		124	63	124	6	57	0		32	22	13	3	8	0
18.4	17.1	11.25	1.9	15.7	0.3		1	1	1	2	9	2		3	4	3	16	56	0		2	1	18	7	15	0
		12.4			1.66667		1	4	2	2	1	2		5	11	5	33	110	1		3	4	29	5	21	0
							2	4	5	2	10	3		5	9	5	14	50	3		4	3	21	2	13	1
							2	4	1	1	3	1		14	44	14	40	37	10		5	15	27	7	7	2
							3	1	3	11	2	2		41	131	41	25	65	10		18	36	25	12	12	6
							2	3	3	5	4	1		118	143	118	28	65	9		16	44	17	11	12	7
							2	5	2	1	13	3		138	70	76	23	59	6		29	29	15	5	18	5
							6	2	3	1	2	2		185	40	62	58	3	5		35	15	21	6	3	5
							3	2	4	3	2	1		225	32	97	23	31	0		42	17	33	11	4	5
							2	1	2	13	2	1		149	26	30	43	26	0		38	9	10	5	11	0
							3	2	4	3	1	1		106	16	155	28	111	0		23	3	16	9	24	0
							15	13	4	2	2	2		47	20	9	31	53	0		11	4	18	8	16	0
							2	1	4	3	4	1		3	37	21	15	86	0		8	14		6	19	0
							1	2	1	2	4	1		15	129	119	26	60	0		2	38			16	0
							2	1	2	4	1	1		2	99	59	23	38	0		15	28			12	0
							11	2	5	2	7	1		18	95	79	5	41	2		11	33			9	0
							1	9	4	13	2	10		18	52	143		28	1		22	18			10	1
							4	2	9	8	10	3		65	60	123			0		34	18				1
							2	1	3	2	2	2		48	19	101					22	10				0
							2	2	2	2	7	4		72	11						39	5
							9	1	4	4	1	1		129							44
							3	2	5	1	7	6		193
							1	9	3	4	5	6		168
							6	7	3	3	7	1		129
							2	1	1	2	1	1
							1	4	2	6	8	1
							3	7	5	2	3	1
							1	2	3	2	7	1
							1	2	3	2	2	4
							12	15	2	1	1	1
							1	1	2	2	1	1
							2	2	2	2	30	1
							4	1	2	1	19	3
							1	1	2	8	3	2
							1	2	2	1	3	2
							2	1	2	1	1	1
							2	1	15	6	1	6
							1	2	5	4	6	2
							3	1	12	1	1	1
							10	1	4	7	3	1
							7	2	3	4	1	1
							2	2	9	2	2	3
							2	9	1	3	21	1
							2	6	1	1	3	1
							1	1	1	1	7	1
							1	2	1	1	15	2
							7	12	1	2	1	7
							2	4	1	1	2	2
							3	8	21	1	24	2
							5	15	1	1	4	2
							2	2	4	2	4	1
							1	3	2	2	3	1
							1	14	2	3	4	2
							7	1	15	7	3	10
							3	3	1	10	1	3
							2	1	1	1	5	1
							4	2	1	1	12	5
							3	10	5	2	13	2
							2	7	1	2	2	2
							1	1	1	3	1	2
							2	6	1	1	13	2
							1	1	20	1	1	4
							7	2	1	1	1	4
							2	2	2	2	18	0
							2	1	1	1	2	0
							1	1	3	2	3	0
							1	2	1	1	2	1
							1	1	5	5	4	2
							4	2	13	2	4	1
							3	2	2	1	1	2
							9	2	1	1	2	1
							19	1	1	1	2	1
							2	2	1	2	5	4
							1	8	1	2	1	1
							2	14	4	1	1	1
							1	2	1	1	1	1
							4	1	2	1	2	1
							13	5	1	2	5	1
							3	12	2	2	6	1
							3	1	2	2	4	3
							1	1	2	1	1	2
							6	1	10	2	6	1
							1	11	18	1	9	3
							1	9	3	1	3	1
							8	13	3	1	2	1
							1	8	2	3	2	3
							2	1	6	1	4	1
							2	6	4	2	14	1
							2	2	1	1	1	1
							1	1	1	3	2	1
							1	3	3	2	1	2
							13	6	18	2	5	1
							2	3	6	2	14	1
							1	10	15	5	2	1
							4	8	3	1	1	1
							3	3	2	1	3	1
							5	5	12	1	2	1
							2	4	4	0	2	0
							1	2	3	1	7	0
							9	4	2	1	2	0
							11	1	1	1	4	0
							2	4	6	1	2	0
							2	9	1	9	1	0
							4	2	1	2	6	0
							1	4	4	5	2	2
							1	2	3	4	1	1
							6	1	1	1	1	0
							18	1	2	2	1	0
							3	2	3	2	3	0
							2	1	2	2	2	0
							2	7	24	2	2	0
							1	10	2	2	10	0
							1	8	8	1	4	0
							2	2	6	11	3	1
							2	3	2	5	4	2
							2	4	2	1	2	4
							4	6	2	1	1	6
							1	8	1	3	1	2
							1	2	3	13	1	1
							2	1	1	3	4	2
							6	1	5	2	7	0
							29	2	3	3	11	0
							6	1	2	2	1	0
							1	1	4	4	1	0
							2	1	7	2	11	0
							2	1	4	13	9	0
							14	4	11	8	2	3
							2	1	3	2	10	3
							1	2	6	2	3	1
							7	3	1	4	1
							15	1	1	1	1
							24	2	2	4	10
							5	1	1	3	4
							3	6	7	2	3
							1	7	1	6	1
							1	1	3	2	10
							2	1	1	2	3
							4	5	2	2	8
							2	3	6	1	2
							2	1	8	2	1
							3	4	1	2	6
							2	1	4	1	7
							3	1	6	8	13
							4	2	7	1	2
							1	8	8	1	5
							1	4	3	6	5
							2	1	11	4	3
							2	4	2	1	17
							12	2	1	7	1
							3	4	1	4	10
							2	1	2	2	8
							2	1	2	3	4
							4	5	6	1	1
							1	3	7	1	2
							1	2	4	1	4
							11	2	1	2	1
							4	2	1	1	2
							2	3	1	1	2
							1	1	1	1	3
							2	1	2	2	2
							4	1	3	2	1
							3	2	1	3	2
							3	3	9	7	2
							3	1	34	10	1
							12	3	29	1	2
							2	14	2	1	3
							3	3	15	2	9
							3	4	30	2	4
							1	1	15	3	5
							6	1	3	1	6
							2	3	1	1	2
							22	6	1	1	1
							7	1	2	2	12
							1	6	4	1	8
							2	2	1	2	9
							1	1	3	1	2
							1	2	1	5	11
							3	1	5	2	1
							3	1	3	1	1
							6	3	2	1	8
							1	2	3	1	3
							4	1	6	2	2
							1	1	2	2	1
							3	1	5	1	1
							6	4	1	1	1
							2	1	4	1	1
							6	2	1	2	4
							4	5	8	2	8
							2	12	1	2	10
							3	7	2	1	1
							2	1	3	2	5
							5	2	1	1	2
							2	16	8	1	10
							3	1	2	1	3
							11	1	1	3	1
							10	1	3	1	1
							4	3	2	2	4
							4	2	1	1	2
							2	1	4	3	1
							2	1	1	2	9
							1	1	2	2	4
							3	4	5	2	5
							3	2	1	5	1
							4	4	3	1	3
							2	1	3	1	8
							3	3	2	1	3
							4	4	3	0	6
							2	2	4	1	2
							3	2	2	1	3
							9	1	4	1	5
							1	1	4	1	2
							2	1	4	9	3
							5	10	1	2	7
							3	3	2	5	8
							13	11	5	4	4
							3	2	4	1	7
							1	19	9	2	3
							2	3	3	2	2
							1	2	2	2	4
							2	5	4	2	1
							3	2	5	2	2
							1	7	3	1	8
							1	2	3	11	3
							1	1	1	5	3
							1	1	2	1	5
							1	8	5	1	13
							2	2	3	3	13
							4	1	3	13	2
							2	2	2	3
							1	4	2	2
							4	8	2	3
							3	2	2	2
							1	3	2	4
							2	3	2	2
							1	1	2	13
							1	5	15	8
							2	3	5	2
							6	3	12	2
							2	6	4	4
							2	2	3	1
							6	3	9	4
							2	2	1	3
							2	2	1	2
							2	1	1	6
							1	1	1	2
							2	10	1	2
							3	14	1	2
							3	1	21	1
							1	1	1	2
							2	5	4	2
							3	5	2	1
							1	1	2	8
							6	4	15	1
							2	4	1	1
							3	1	1	6
							18	2	1	4
							1	1	5	1
							22	17	1	7
							21	1	1	4
							2	1	1	2
							1	4	20	3
							12	2	1	1
							13	3	2	1
							1	1	1	1
							5	1	3	2
							7	2	1	1
							2	2	5	1
							1	1	13	1
							14	3	2	2
							11	2	1	2
							1	1	1	3
							1	2	1	7
							14	2	1	10
							1	1	4	1
							1	2	1	1
							1	1	2	2
							2	3	1	2
							2	6	2	3
							1	1	2	1
							8	1	2	1
							5	2	10	1
							1	2	18	2
							12	1	3	1
							1	6	3	2
							3	3	2	1
							12	2	6	5
							5	1	4	2
							1	1	1	1
							4	2	1	1
							20	9	3	1
							3	2	18	2
							1	3	6	2
							3	2	15	1
							5	2	3	1
							2	1	2	1
							1	3	12	2
							2	1	4	2
							1	4	3	2
							6	3	2	1
							31	2	1	2
							18	1	6	1
							3	1	1	1
							1	1	1	1
							2	3	4	3
							1	3	3	1
							1	3	1	2
							4	1	2	1
							7	2	3	3
							1	7	2	2
							2	3	24	2
							6	4	2	2
							8	2	8	5
							11	4	6	1
							15	3	2	1
							3	2	2	1
							2	1	2
							2	2	1
							12	2	3
							2	2	1
							3	1	5
							1	4	3
							3	2	2
							1	1	4
							13	1	7
							1	3	4
							3	2	11
							11	2	3
							4	2	6
							1	1	1
							2	2	1
							2	2	2
							1	10	1
							2	2	7
							2	1	1
							2	2	3
							26	2	1
							25	1	2
							5	1	6
							1	5	8
							23	2	1
							2		4
							1		6
							1		7
							1		8
							13		3
							3		11
							1		2
							1		1
							4		1
							1		2
							3		2
							1		6
							1		7
							20		4
							2		1
							14		1
							2		1
							3		1
							1		2
							2		3
							1		1
							1		9
							14		34
							1		29
							1		2
							5		15
							6		30
							2		15
							11		3
							12		1
							3		1
							2		2
							1		4
							3		1
							5		3
							6		1
							4		5
							1		3
							1		2
							2		3
							8		6
							3		2
							2		5
							3		1
							17		4
							2		1
							2
							3
							4
							2
							2
							4
							2
							5
							4
							5
							2
							2
							7
							2
							1
							5
							9
							5
							3
							4
							3
							2
							4
							9
							2
							4
							4
							1
							2
							13
							12
							6
							2
							3
							2
							5
							2
							3
							13
							7
							3
							9
							7
							2
							1
							2
							1
							4
							17
							2
							3
							2
							1
							3
							4
							2
							5
							4

## Sheet: Figure 1CD_raw data
	Ascl1creF_2d (2)					Ascl1creF_2d (3)					Ascl1F_2d (1)				Ascl1F_2d (4)					Ascl1cre;tdT (2d)												Ascl1creF;tdT (2d)												A23_Ascl1cretdT (2d)
	Section 1	Section 2	Section 3	Section 4	Section 5	Section 1	Section 2	Section 3	Section 4	Section 5	Section 1	Section 2	Section 3	Section 4	Section 1	Section 2	Section 3	Section 4	Section 5	Section 1	Section 2	Section 3	Section 4	Section 5	Section 6	Section 7	Section 8	Section 9	Section 10	Section 11	Section 12	Section 1	Section 2	Section 3	Section 4	Section 5	Section 6	Section 7	Section 8	Section 9	Section 10	Section 11	Section 12	Section 1	Section 2	Section 3	Section 4	Section 5	Section 6
	4	0	0	1	3	0	1	2	8	0	15	11	2	5	5	8	7	18	2	4	3	6	4	1	2	1	7	2	1	3	6	0	0	1	2	1	1	2	1	2	4	1	4	1	3	1	4	1	3
Total number of PNECs	4	0	0	2	3	0	2	1	3	0	3	5	8	5	2	12	1	9	6	4	5	6	3	2	3	6	2	2	1	4	4	0	0	2	1	2	1	13	4	1	9	1	1	2	1	1	2	2	1
Number of clusters	1	0	0	3	1	0	3	4	15	0	10	22	5	7	4	5	6	10	8	1	3	1	4	2	15	2	2	1	6	1	2	0	0	3	3	2	4	1	7	2	2	1	4	3	1	1	1	1	6
				2			2	7	26		5	15	7	17	13	2	3	37	3		2		1	3	2	1	2	1	18	1	3			2	2	2	4	2	2	2	4	1	2	2	5	2	4	1	2
								3	3		1	7	6	3	3	6	9	3	2		1		2	2	1	3	1	1	3	2	2					1	4	1	2	2	2	4	4		3	5	3	2	3
											12	6	4		7	5	20		6		14		1	2	2	1	1	4	2	2	5					8	1	2	15	1	1	1	1			4	14	6	18
											7	9	4		4	11	46		7		5		15	6	11	1	7	3	2	12	2					5	3	9	1	2	1	2	1				5	2	1
											12	6	5		8	8	6		3				6	3	1	12	2	9	1	3	3						5	2	2	8	2	3	5					2	22
											10	7	4		10	57			9					21	4	1	3	19	1	2	11						2	1	1	14	1	1	3					6	21
											1	3	9		9	8			4					8	2	2	5	2	2	2	10						2	2	1	2	7	2	2					2	2
											4	3	2		5				9						2	4	2	1	2	4	4						1	1	2	1	10	1	2					2	1
											80	94	56		6				59						9	1	1	2	2	1	4						28	2	1	5	8	6	2					2	12
											11	11	11		4				11						3	1	1	1	4	1	2						11	9	1	12	2	7	3					1	13
															3										57	2	7	4	1	11	2							7	2	1	3	1	1					2	1
															1										13	2	3	13	1	4	1							54	1	1	4	1	1					3	5
															84											1	2	3	2	2	3							14	1	1	6	5	1					3	7
															15											3	4	3	6	1	3								2	11	8	3	2					1	118
																										10	3	1	29	2	4								2	9	2	1	3					2	16
																										54	2	6	6	4	2								9	13	1	4	1					41
																										18	1	1	1	3	3								6	8	1	1	3					18
																											2	1	2	3	4								1	1	2	1	14
																											1	8	2	3	2								2	6	80	2	3
																											7	1	14	12	3								12	2	21	8	63
																											68	2	2	2	9								4	1		58	22
																											23	2	1	3	1								8	3		23
																												2	7	3	2								15	6
																												1	15	1	5								2	3
																												1	24	6	3								3	10
																												13	5	2	13								14	8
																												2	3	22	3								1	3
																												1	1	7	1								3	5
																												4	1	1	2								1	4
																												3	2	2	124								2	2
																												5	4	1	32								10	4
																												2	2	1									7	1
																												1	2	3									1	157
																												9	3	3									6	35
																												11	2	6									1
																												2	183	1									2
																												2	38	4									2
																												4		1									1
																												156		3									1
																												41		6									162
																														2									42
																														163
																														44
	Ascl1creF_4d (1)				Ascl1creF_4d (2)				Ascl1F_4d (5)				Ascl1F_4d (5)					Ascl1cre;tdT(1wk)										Ascl1creF;tdT(1wk)										C2_Ascl1creERT2 (1wk) CGRP					C6_Ascl1creF (1wk) CGRP					N5_Ascl1creZsGreen_1wk
	Section 1	Section 2	Section 3	Section 4	Section 1	Section 2	Section 3	Section 4	Section 1	Section 2	Section 3	Section 4	Section 1	Section 2	Section 3	Section 4		Section 1	Section 2	Section 3	Section 4	Section 5	Section 6	Section 7	Section 8	Section 9	Section 10	Section 1	Section 2	Section 3	Section 4	Section 5	Section 6	Section 7	Section 8	Section 9	Section 10	Section 1	Section 2	Section 3	Section 4	Section 5	Section 1	Section 2	Section 3	Section 4	Section 5	Section 1	Section 2
	0	0	1	0	0	7	2	1	6	1	7	5	6	3	17	5		8	2	2	5	2	2	10	24	2	2	0	1	1	2	1	13	2	1	1	3	16	2	8	5	2	0	0	0	0	0	1	3
Total number of PNECs	0	0	1	0	0	1	2	1	2	5	4	4	8	4	16	8		1	1	3	3	15	2	18	2	1	3	0	1	1	5	11	8	2	1	2	2	2	6	8	7	4						1	3
Number of clusters	0	0	1	0	0	8	1	1	3	7	4	5	5	7	3	5		2	4	4	3	5	15	3	8	7	1	0	1	1	4	5	2	1	1	1	2	12	14	14	2	4						5	2
						2	5		3	9	3	7	5	11	3	18		3	1	2	2	12	1	3	6	1	9			9	1	1	2	2	2	2	2	4	5	8	11	2						3	8
							3		8	8	18	9	5	7	8	3		1	2	4	2	4	1	2	2	3	34			12	2	1	4	2	1	1	5	6	3	9	8	5						10	7
									22	7	4	5	5	9	11			8	5	4	2	3	1	6	2	1	29			4	2	3	1	1	1	5	1	15	4	3	9	3						4	3
									5	3		5	8	41	4			2	1	4	2	9	5	4	2	2	2				2	13	4	8	1	2	1	2	10	2	4	8							3
										40		4	3	6	4			1	3	1	2	1	1	1	1	6	15				2	3	3	1	2	1	1	4	5	6	2	10							2
										7		44	3		66			3	3	2	2	1	1	1	3	8	30				2	2	2	1	2	1	17	61	3	7	48	8							1
												8	3		8			29	22	5	23	1	1	3	1	1	15				22	3	6	6	3	1	8	8	2	65	8	11							2
													6					9	9	4	9	1	20	18	5	4	3				9	2	2	4	7	2			54	9		2							1
													14							9		1	1	6	3	6	1					4	47	1	10	2			10			2							35
													71							3		1	2	15	2	7	1					2	11	7	1	1						4							11
													12							2		21	1	3	4	8	2					51		4	1	1						1
																				4		1	3	2	7	3	4					13		2	2	1						1
																				5		4	1	12	4	11	1							3	2	2						1
																				3		82	5	4	11	2	3							47	3	2						5
																				3		16	13	3	3	1	1							16	1	2						3
																				1			2	2	6	1	5								1	1						2
																				2			1	1	1	2	3								43	2						78
																				67			1	6	1	2	2								19	1						19
																				20			1	1	98	6	3									1
																							1	1	21	7	6									1
																							4	4		4	2									3
																							1	3		1	5									1
																							2	1		1	1									2
																							1	2		1	4									1
																							2	3		1	1									43
																							2	2		100	188									27
																							2	140		28	26
																							96	28
																							30
	Ascl1cre;tdT (2wk)										Ascl1creF;tdT (2wk)										9303_Ascl1FWT (2wk) CGRP						9305_Ascl1creF (2wk) CGRP					T7_Ascl1creFtdT (2wk)											T8_Ascl1creFtdT (2wk) +CGRP (only section 8)
	Section 1	Section 2	Section 3	Section 4	Section 5	Section 6	Section 7	Section 8	Section 9	Section 10	Section 1	Section 2	Section 3	Section 4	Section 5	Section 6	Section 7	Section 8	Section 9	Section 10	Section 1	Section 2	Section 3	Section 4	Section 5		Section 1	Section 2	Section 3	Section 4	Section 5	Section 1	Section 2	Section 3	Section 4	Section 5	Section 6	Section 7	Section 8	Section 9	Section 10		Section 1	Section 2	Section 3	Section 4	Section 5
Total number of PNECs	3	2	3	2	3	4	4	1	2	3	0	0	2	2	1	3	3	1	2	1	11	8	2	2	8		0	0	0	0	0	0	0	0	1	2	2	1	3	1	1		0	0	0	0	0	0	0
Number of clusters	1	2	2	10	7	1	3	10	1	8	0	0	1	2	3	2	2	1	1	5	13	3	4	2	8											1	1	1	1	1	1
	1	11	4	2	15	2	4	8	12	3	0	0	3	10	2	4	2	3	1	2	11	2	4	3	14											3	1	1	1	1	1
	4	2	13	7	1	2	2	4	8	6			2	1	1	1	1	1	2	2	2	2	2	2	8											2	4	1	3	2	1
	2	8	2	1	2	5	1	1	9	2				1	1	6	6	1	10	2	1	3	5	4	9												1	3	1	1	1
	2	9	2	7	24	1	1	2	2	3				1	1	6	2	1	3	2	6	5	3	3	3												1	2	9	6	5
	2	1	2	5	4	1	1	4	11	5				1	2	1	1	2	19	4	18	7	8	3	2												10	1	5	5	5
	15	10	1	7	4	1	4	1	1	2				1	1	1	17	7	6	4	8	1	8	2	6												6	10
	7	45	2	1	3	2	7	2	1	3				2	1	1	7	2		22	11	3	10	6	7													7
		8	4	8	4	5	11	2	8	7				2	1	1		2		8	2	2	11	5	65
			4	3	3	6	1	3	3	8				3	1	1		21			3	4	2	32	9
			1	7	1	4	1	2	2	4				1	10	4		10			2	7	2	10
			7	2	5	1	11	1	1	7				2	25	1					4	13	4
			47	1	12	6	9	2	1	3				29	12	1					3	3	1
			13	1	13	9	2	2	1	2				13		1					11	4	1
				30	2	3	10	1	1	4						34					2	5	5
				19	1	2	3	2	4	1						15					1	2	3
				3	13	2	1	3	8	2											2	5	2
				3	1	4	1	9	10	8											9	2	77
				1	1	14	10	4	1	3											4	16	18
				1	18	1	4	5	5	3											16	4
				6	2	2	3	6	2	5											3	101
				1	3	1	1	75	10	13											16	21
				3	2	5	10	22	3	13											11
				1	4	14	3		1	2											10
				2	148	2	8		1	120											2
				21	25	1	2		4	25											9
				155		3	1		2												2
				27		2	6		1												11
						2	7		9												204
						7	13		4												29
						2	2		5
						4	5		1
						2	5		135
						1	3		33
						6	17
						2	177
						1	36
						1
						1
						3
						2
						2
						10
						152
						44
[truncated: 39 more columns]

## Sheet: Figure 1F
AVERAGEs
PNECs per section									N5_trachea	N11_trachea
2d		2wk		4d		1wk			8	22
Control	Mutant	Control	Mutant	Control	Mutant	Control	Mutant		4	11
6.65385	3.82143	16.3	1.8125	11.5	7	22.333	2.8		17	15
6.9	2.05	14.125	4.80952	16.3	0	16.3	2.333		20	22
7.21	0	9.4	5.2381	14.125		14.125			23	17
	0		0						22	15
									21	6
									17	5
									22	14.125
									9
									16.3

## Sheet: Figure 1G
Neuroendocrine markers							Airway epithelial cell markers
Calca		Ascl1		Tac1			Scgb1a1		Foxj1		Mu5ac
Control	Mutant	Control	Mutant	Control	Mutant		Control	Mutant	Control	Mutant	Control	Mutant
1.12169	0.003522	1.2892	0.0568212	0.751726	0.250013		0.883267	1.02418	0.787799	0.579643	0.974688	0.921393
0.818345	0.0007065	0.789469	0.0625632	1.2538	0.017883		0.793423	0.943134	0.882019	0.858825	0.708459	1.04983
1.22737	0.0006601	0.92133	0.297817	1.04048	0.681538		1.21477	1.279	1.16912	1.35762	1.41023	0.677823
0.832589	0.068615			0.953991	0.112624		1.10854	1.32697	1.16107	1.07696	0.906622	0.847235

## Sheet: Figure 2B
Calca					Muc5ac					Ascl1
Saline	Ascl1 mutant	HDM	Ascl1 mutant +HDM		Saline	Ascl1 mutant	HDM	Ascl1 mutant +HDM		Saline	Ascl1 mutant	HDM	Ascl1 mutant +HDM
0.517401	0.0678812	3.58326	5.04831		0.825354	0.607264	6.49926	15.0916		0.517401	0.0678812	1.40154	1.22193
1.18755	0.0240348	4.15388	5.53503		1.59432	0.537042	10.7603	11.937		1.18755	0.0240328	1.35769	1.92269
1.29504	0.0289727	3.9596	5.2384		0.580323	0.435169	4.40436	7.74056		1.29504	0.0289727	1.44778	1.37684
	0.0718042					0.800651					0.0718042

## Sheet: Figure 2D
	AVERAGEs
		Control								Mutant
CGRP PNECs per cluster	Saline	2.64286	2.27941	5.47778	5.3956				Saline	0	0.05	0.521739	0.428571
	HDM	4.27044	3.7907	6.54148	5.45833	5.66837	5.46309	4.62319	HDM	2.46939	3.86154	4.96667
CGRP PNECs per section	Saline	12.2	5.16667	25.9474	25.8421				Saline	0	0.05	0.6	0.45
	HDM	51.96	32.6	73.35	49.125	46.2917	54.5333	67.1579	HDM	4.72	25.05	11.4615
CGRP clusters per section	Saline	4.5	2.1	4.73684	4.68421				Saline	0	0.05	0.15	0.15
	HDM	11.6923	8.46667	11.4	9	8.16667	10	14.5263	HDM	1.76	6.5	2.30769

## Sheet: Figure 2E
	AVERAGEs
		Control						Mutant
Reporter PNECs per cluster	Saline	3.19365	4.06939	3.7148			Saline	1.34615	1.25	0
	HDM	4.12881	4.07443	4.64691	5.46309	4.62319	HDM	1.48276	1.63492	1.76923
Reporter PNECs per section	Saline	33.5333	57.2	42.875			Saline	2.8	1.19048	0
	HDM	58.7667	72.4667	81.3913	54.5333	67.1579	HDM	1.68	6.66667	2.3
Reporter clusters per section	Saline	10.4	14.8667	11.5417			Saline	1.6	0.65	0
	HDM	14.1667	18.4	17.6087	10	14.5263	HDM	0.6	4	0.85

## Sheet: Figure 2DE_raw data
	517_Ascl1creF;tdT_saline																										518_Ascl1creF;tdT_HDM
tdT+ cells	Section 1	Section 2	Section 3	Section 4	Section 5	Section 6	Section 7	Section 8	Section 9	Section 10	Section 11	Section 12	Section 13	Section 14	Section 15	Section 16	Section 17	Section 18	Section 19	Section 20	Section 21	Section 22	Section 23	Section 24	Section 25	tdT+ cells	Section 1	Section 2	Section 3	Section 4	Section 5	Section 6	Section 7	Section 8	Section 9	Section 10	Section 11	Section 12	Section 13	Section 14	Section 15	Section 16	Section 17	Section 18	Section 19	Section 20	Section 21	Section 22	Section 23
	0	0	0	1	0	0	0	0	0	0	1	0	0	1	0	1	1	1	1	2	7	1	2	1	1		0	0	0	0	0	0	0	0	0	1	1	0	0	2	2	0	3	1	1	8	0	3	2
	0	0	0	1	0	0	0	0	0	0	1	0	0	1	0	1	1	2	1	3	2	1	1	1	1		0	0	0	0	0	0	0	0	0	1	1	0	0	2	2	0	3	1	1	8	0	3	8
	0	0	0	1	0	0	0	0	0	0	1	0	0	1	0	1	2	1	1	1	1	2	3	2	2		0	0	0	0	0	0	0	0	0	1	1	0	0	1	1	0	1	1	1	1	0	1	2
																3	1	4		6	3	7	2	2	2																								4
																3	5	3		3	3	2		6																									3
																	4				4	1		4																									19
																					1	1																											5
																					21	1
																					7	16					2	1	1	0	0	3	2	0	1	1	2	1	2	1	2	0	2	1	1	2	1	3	2
																						8					2	1	1	0	0	1	2	0	1	1	2	1	2	2	2	0	1	1	1	9	2	3	2
	7233 Ascl1F/+ HDM																										4	1	1	0	0	4	1	0	2	1	1	1	1	3	1	0	11	2	1	1	3	1	3
CGRP, TUJ1	Section 1	Section 2	Section 3	Section 4	Section 5	Section 6	Section 7	Section 8	Section 9	Section 10	Section 11	Section 12	Section 13	Section 14	Section 15	Section 16	Section 17	Section 18	Section 19	Section 20							2	100	100	0	0	2	5	0	2	100	5	100	200	6	100	0	14	4	100	2	6	100	15
	2	5	7	10	1	8	4	8	2	1	15	8	27	4	3	3	16	3	21	9							400	100	100	0	0	400	3	0	200	100	3	100	100	3	100	0	3	3	100	14	3	100	14
	1	1	2	10	2	2	3	3	1	1	13	1	14	3	8	11	10	2	5	2							200					200	500		200		500			300			466.667	400		4	600		4
	7	3	7	4	8	12	11	2	3	1	10	1	4	1	11	18	5	2	6	2													300				300			300			300	300		175	300		3
	1	3	4	5	5	10	1	7	10	15	23	2	13	3	5	6	5	2	25	2																										400			43
	1	1	14	1	7	2	4	15	3	11	4	4	9	3	2	8	1	14	4	3																													7
	8	4	7	5	3	8	7	2	4	12	9	16	2	9	2	1	8	21	14	1																													226.316
	2	1	1	9	12	1	9	4	19	2	1	7	4	8	31	1	3	12	1	7																													140
	2	1	2	6	12	1	3	4	7	22	9	4	5	11	6	1	19	1	3	1
	12	19	3	4	10	5	3	45	2	10	13	1	4	2		49	2	3	79	19
	2	8	5	14	60	5	6	8	3	2	4	8	82	44		8	36	9	8	9
	38		1	12	9	6	2		54	1	14	4	9	9			21	2		1
	10		1	21		60	1		10	2	18	5					3	71		4
			54	15		11	2			8	3	61					129	11		5			7233 Ascl1F/+ HDM																					7234_Ascl1creF_HDM
			12	10			5			2	6	12					12			6		Synaptophysin	Section 1	Section 2	Section 3	Section 4	Section 5	Section 6	Section 7	Section 8	Section 9	Section 10	Section 11	Section 12	Section 13	Section 14	Section 15	Section 16	Section 17	Section 18	Section 19	Section 20		Section 1	Section 2	Section 3	Section 4	Section 5	Section 6
				2			6			4	142									11			2	21	3	7	18	7	1	1	1	3	11	8	15	4	7	5	11	7	6	2		1	4	0	4	1	4
				2			9			2	14									8			12	6	3	6	3	2	2	1	5	6	8	6	10	3	1	22	9	1	6	2		1	3	0	3	1	3
				130			76			2										8			2	5	3	6	1	9	1	8	3	18	1	5	6	3	2	1	13	3	3	2		1	9	0	1	4	7
				16			16			10										3			2	8	10	5	6	3	6	3	3	11	2	14	5	7	10	4	8	8	4	2			16		17	5	2
										8										101			14	6	3	6	3	9	1	6	5	2	2	3	1	7	3	1	2	21	3	3			3		2	3
										12										18			2	6	3	7	1	7	4	19	12	3	1	2	1	11		2	9	1	22	6					5	14
										14													11	2	2	2	1	1	5	5	1	1	2	20	5	1		7	12	1	5	13					1	5
										142													6	1	4	3	7	1	5		3	19	6	4	2	1		7	2	42		5					33
										21													3	2	14	11	5	2	2		2	8	3	7	2	37		49	4	7		17					7
7234_Ascl1creF_HDM																							16	57	1	9	3	1	1		9	1	6	5	1	8		8	18			2
Section 1	Section 2	Section 3	Section 4	Section 5	Section 6	Section 7	Section 8	Section 9	Section 10	Section 11	Section 12	Section 13	Section 14	Section 15	Section 16	Section 17	Section 18	Section 19	Section 20				4	9	4	62	48	1	7		44	3	1	74	2				2			5
1	4	2	2	2	1	2	2	9	3	1	1	3	2	8	4	2	9	3	11				2		4	10	10	43	35		10	1	3	10	50				90			59
7	4	3	6	2	1	6	5	5	1	15	14	2	1	3	16	7	2	1	1				76		1			11	11			5	1		11				11			11
8	1	5	8	1	3	4	4	2	3	2	8	3	3	4	2	1	2	1	2				12		55							2	8
2		10	2		1	4	2	15	5	2	23	3	2	4	2	1	4	2	3						13							11	2
		3			2	3	6	19	2	1	3	2	4	2	1	3	4	1	9													3	11
					2	1	2	2	1	3		1	8	21	4	2	4	3	26													97	2
					5	2	3	7	5	12		3	8	5	2	3	3	11	5													16	6
					15	4	6	3	1	2		1	28		31	3	2	6															76
					7	1	3	3	7	3		18	7		7	7	30																18
						12	1	1	3	5		8				29	8
						39	2	2	6	46						9
						10	3	68	2	10
							7	11	39
							46		12
							13
[truncated: 103 more columns]

## Sheet: Figure 3B
	AVERAGEs
	Challenged 4X											Challenged 2X					Challenged 1X
CGRP PNECs per cluster	Saline	2.64286	2.27941	5.47778	5.3956							3.74324	5.99355	4.84211	4.45205		5.99355	4.84211	3.74324	4.45205
	HDM	4.27044	3.7907	6.54148	5.45833	5.66837	5.46309	4.62319	7.72691	6.78322		3.97535	4.49481	5.69463	4.29885		4.45205	4.38362	4.70342
CGRP PNECs per section	Saline	12.2	5.16667	25.9474	25.8421	36.8	46.45					22.16	25.9474	25.8421	17.3158		25.9474	25.8421	22.16	17.3158
	HDM	51.96	32.6	73.35	49.125	46.2917	54.5333	67.1579	101.263	64.6667		47.0417	62.9048	84.85	68		65	53.5263	61.85
CGRP clusters per section	Saline	4.5	2.1	4.73684	4.68421							5.92	7.75	7.6	5.42105		7.75	7.6	5.92	5.42105
	HDM	11.6923	8.46667	11.4	9	8.16667	10	14.5263	13.1053	9.53333		11.8333	14.0476	14.9	15.8182		14.6	12.2105	13.15
CGRP PNECs per cluster (5+)	Saline	5.375	7.93478	8.5625	8.23256	8.55172	7.58571					8.47727	7.62319	8.22222	8.19448		6.86667	7.41463	7.43137	8.19345
	HDM	8.75806	10.7232	9.01053	10.7384	8.94	10.9156	9.66667				9.75281	10.5167	10.8968	9.57471		9.35168	8.53846	9.09412

[truncated: 10 more sheets: Figure 3C, SFigure 3_trachea, Figure 3E, Figure 3F, Figure 3I, Figure3_raw data, Figure 5B, Figure 5D, Figure 5D_raw data, Figure 5F]
